# Supplementary material for: Application of multimodality perception scene construction based on Internet of Things (IoT) technology in art teaching
Source: PeerJ Comput Sci. 2024 May 21;10:e2047. doi: 10.7717/peerj-cs.2047 (PMC11157602; doi:10.7717/peerj-cs.2047)
Supplement: Supplemental Information 1 [file peerj-cs-10-2047-s001.zip]

Archive with 11 entries (9 files):
- code/
- code/densenet.py
- code/densenet_fast.py
- code/imagenet_inference.py
- code/subpixel.py
- code/tensorflow_backend.py
- code/theano_backend.py
- code/weights/
- code/weights/weight_translation_121.py
- code/weights/weight_translation_161.py
- code/weights/weight_translation_169.py
